# Supplementary material for: Identification of bifurcation transitions in biological regulatory networks using Answer-Set Programming
Source: Algorithms Mol Biol. 2017 Jul 20;12:19. doi: 10.1186/s13015-017-0110-3 (PMC5520421; doi:10.1186/s13015-017-0110-3)
Supplement: Supplementary file 2 — Additional file 2. Models and scripts. Archive containing the model and scripts used for the experiments. Available at https://www.lri.fr/~pauleve/additional_file_2.zip. [file 13015_2017_110_MOESM2_ESM.zip]

Archive with 12 entries (10 files):
- README
- bin-linux-amd64/
- bin-linux-amd64/pint-nusmv
- bin-linux-amd64/mole
- bin-linux-amd64/pint-reach
- models/
- models/egf_tnf1.an
- models/th_differentiation_pro_th2.an
- models/th_differentiation_pro_th1.an
- models/article.an
- models/th_differentiation_pluri.an
- models/phageLambda4.an
