# Supplementary material for: Identification of bifurcation transitions in biological regulatory networks using Answer-Set Programming
Source: Algorithms Mol Biol. 2017 Jul 20;12:19. doi: 10.1186/s13015-017-0110-3 (PMC5520421; doi:10.1186/s13015-017-0110-3)
Supplement: Supplementary file 2 — Additional file 2. Models and scripts. Archive containing the model and scripts used for the experiments. Available at https://www.lri.fr/~pauleve/additional_file_2.zip. [file 13015_2017_110_MOESM2_ESM.zip › README]

Directory structure:

- models/
	automata network models
- bin-linux-amd64/
	Binaries for linux-amd64

# Requirements

The following tools are required to run the experiments:
- Pint (>=2016-12-15), available on http://loicpauleve.name/pint
	(Ubuntu, Mac OS X, Docker)
	A binary of pint-reach compiled for linux-amd64 is provided in bin/
- Clingo >= 4.5.3
	https://sourceforge.net/projects/potassco/files/clingo/
- mole
	http://www.lsv.ens-cachan.fr/~schwoon/tools/mole/
	A binary of mole compiled for linux-amd64 is provided in bin/
- NuSMV
	http://nusmv.fbk.eu/NuSMV/download/getting-v2.html

If you want to use the provided binaries, do the following command to make them
accessible:

	export PATH=$PWD/bin-linux-amd64:$PATH

Note that the docker of pint provides all the necessary requirements.

# Usage

## Exact identification of bifurcation transitions with model checking (NuSMV)

	pint-nusmv -i model.an GOAL --bifurcations | grep "is true"

Example:
	pint-nusmv -i models/th_differentiation_pro_th1.an BCL6=1  --bifurcations | grep "is true"

## Bifurcation transitions with unfolding:

	pint-reach -i model.an GOAL --bifurcations --bifurcations-method mole+ua

Example:
	pint-reach -i models/th_differentiation_pro_th1.an BCL6=1  --bifurcations --bifurcations-method mole+ua

## Bifurcation transitions without unfolding (only approximations)

	pint-reach -i model.an GOAL --bifurcations --bifurcations-method ua

Example:
	pint-reach -i models/th_differentiation_pro_th1.an BCL6=1  --bifurcations --bifurcations-method ua
