# Supplementary material for: Identification of bifurcation transitions in biological regulatory networks using Answer-Set Programming
Source: Algorithms Mol Biol. 2017 Jul 20;12:19. doi: 10.1186/s13015-017-0110-3 (PMC5520421; doi:10.1186/s13015-017-0110-3)
Supplement: Supplementary file 2 — Additional file 2. Models and scripts. Archive containing the model and scripts used for the experiments. Available at https://www.lri.fr/~pauleve/additional_file_2.zip. [file 13015_2017_110_MOESM2_ESM.zip › models/egf_tnf1.an]

"AP1" [0,1]
"ASK1" [0,1]
"Akt" [0,1]
"EGF" [0,1]
"EGFR" [0,1]
"ERK" [0,1]
"GSK3" [0,1]
"IKB" [0,1]
"IKK" [0,1]
"JNK" [0,1]
"MEK" [0,1]
"MKK4" [0,1]
"MKK7" [0,1]
"Map3K1" [0,1]
"Map3K7" [0,1]
"NFkB" [0,1]
"NIK" [0,1]
"PI3K" [0,1]
"RAF1" [0,1]
"RAS" [0,1]
"SOS" [0,1]
"TNFR" [0,1]
"TNFa" [0,1]
"TRAF2" [0,1]
"c_Jun" [0,1]
"ex" [0,1]
"p38" [0,1]
"ph" [0,1]


"AP1" 0 -> 1 when "c_Jun"=1
"AP1" 1 -> 0 when "c_Jun"=0
"ASK1" 0 -> 1 when "TRAF2"=1
"ASK1" 1 -> 0 when "TRAF2"=0
"Akt" 0 -> 1 when "PI3K"=1
"Akt" 1 -> 0 when "PI3K"=0
"EGFR" 0 -> 1 when "EGF"=1
"EGFR" 1 -> 0 when "EGF"=0
"ERK" 0 -> 1 when "MEK"=1
"ERK" 1 -> 0 when "MEK"=0
"GSK3" 0 -> 1 when "Akt"=0
"GSK3" 1 -> 0 when "Akt"=1
"IKB" 0 -> 1 when "IKK"=0 and "ex"=0
"IKB" 1 -> 0 when "IKK"=1
"IKB" 1 -> 0 when "ex"=1
"IKK" 0 -> 1 when "NIK"=1
"IKK" 1 -> 0 when "NIK"=0
"JNK" 0 -> 1 when "MKK7"=1
"JNK" 1 -> 0 when "MKK7"=0
"MEK" 0 -> 1 when "RAF1"=1
"MEK" 1 -> 0 when "RAF1"=0
"MKK4" 0 -> 1 when "Map3K1"=1
"MKK4" 0 -> 1 when "Map3K7"=1
"MKK4" 1 -> 0 when "Map3K1"=0 and "Map3K7"=0
"MKK7" 0 -> 1 when "ASK1"=1
"MKK7" 0 -> 1 when "Map3K1"=1
"MKK7" 1 -> 0 when "ASK1"=0 and "Map3K1"=0
"Map3K1" 0 -> 1 when "RAS"=1
"Map3K1" 1 -> 0 when "RAS"=0
"Map3K7" 0 -> 1 when "TRAF2"=1
"Map3K7" 1 -> 0 when "TRAF2"=0
"NFkB" 0 -> 1 when "IKB"=0
"NFkB" 1 -> 0 when "IKB"=1
"NIK" 0 -> 1 when "Map3K7"=1
"NIK" 1 -> 0 when "Map3K7"=0
"PI3K" 0 -> 1 when "EGFR"=1
"PI3K" 1 -> 0 when "EGFR"=0
"RAF1" 0 -> 1 when "RAS"=1
"RAF1" 1 -> 0 when "RAS"=0
"RAS" 0 -> 1 when "SOS"=1
"RAS" 1 -> 0 when "SOS"=0
"SOS" 0 -> 1 when "EGFR"=1 and "ph"=0
"TNFR" 0 -> 1 when "TNFa"=1
"TNFR" 1 -> 0 when "TNFa"=0
"TRAF2" 0 -> 1 when "TNFR"=1
"TRAF2" 1 -> 0 when "TNFR"=0
"c_Jun" 0 -> 1 when "JNK"=1
"c_Jun" 1 -> 0 when "JNK"=0
"ex" 0 -> 1 when "NFkB"=1
"ex" 1 -> 0 when "NFkB"=0
"p38" 0 -> 1 when "MKK4"=1
"p38" 1 -> 0 when "MKK4"=0
"ph" 0 -> 1 when "ERK"=1

initial_context "EGF"=0, "TNFa"=1, "ph"=0, "ERK"=1
