# Supplementary material for: Identification of bifurcation transitions in biological regulatory networks using Answer-Set Programming
Source: Algorithms Mol Biol. 2017 Jul 20;12:19. doi: 10.1186/s13015-017-0110-3 (PMC5520421; doi:10.1186/s13015-017-0110-3)
Supplement: Supplementary file 2 — Additional file 2. Models and scripts. Archive containing the model and scripts used for the experiments. Available at https://www.lri.fr/~pauleve/additional_file_2.zip. [file 13015_2017_110_MOESM2_ESM.zip › models/th_differentiation_pro_th1.an]

APC [0	1]
BCL6 [0	1]
CD28 [0	1]
CGC [0	1]
FOXP3 [0	1]
GATA3 [0	1]
GP130 [0	1]
IFNAR [0	1]
IFNAR1 [0	1]
IFNAR2 [0	1]
IFNA_e [0	1]
IFNB_e [0	1]
IFNG [0	1]
IFNGR [0	1]
IFNGR1 [0	1]
IFNGR2 [0	1]
IFNG_e [0	1]
IKB [0	1]
IL10 [0	1]
IL10R [0	1]
IL10RA [0	1]
IL10RB [0	1]
IL10_e [0	1]
IL12R [0	1]
IL12RB1 [0	1]
IL12RB2 [0	1]
IL12_e [0	1]
IL13 [0	1]
IL15R [0	1	2]
IL15RA [0	1]
IL15_e [0	1]
IL17 [0	1]
IL17RB [0	1]
IL18R [0	1]
IL18RA [0	1]
IL18RAP [0	1]
IL18_e [0	1]
IL1A_e [0	1]
IL1B_e [0	1]
IL1R [0	1]
IL1R1 [0	1]
IL1RAP [0	1]
IL1RL2 [0	1]
IL2 [0	1]
IL21 [0	1]
IL21R [0	1]
IL21_e [0	1]
IL22 [0	1]
IL23R [0	1]
IL23_e [0	1]
IL24 [0	1]
IL25 [0	1]
IL25R [0	1]
IL25_e [0	1]
IL27R [0	1]
IL27RA [0	1]
IL27_e [0	1]
IL28RA [0	1]
IL29R [0	1]
IL29_e [0	1]
IL2R [0	1	2]
IL2RA [0	1]
IL2RB [0	1]
IL2_e [0	1]
IL3 [0	1]
IL31 [0	1]
IL33R [0	1]
IL33_e [0	1]
IL35 [0	1]
IL36R [0	1]
IL36_e [0	1]
IL4 [0	1]
IL4R [0	1]
IL4RA [0	1]
IL4_e [0	1]
IL5 [0	1]
IL6 [0	1]
IL6R [0	1]
IL6RA [0	1]
IL6_e [0	1]
IL9 [0	1]
IRF1 [0	1]
NFAT [0	1]
NFKB [0	1]
PU1 [0	1]
RORGT [0	1]
RUNX3 [0	1]
SMAD3 [0	1]
ST2 [0	1]
STAT1 [0	1]
STAT3 [0	1]
STAT4 [0	1]
STAT5 [0	1	2]
STAT6 [0	1]
TBET [0	1]
TCR [0	1]
TGFB [0	1]
TGFBR [0	1]
TGFB_e [0	1]
cMAF [0	1]
proliferation [0	1]
BCL6 0 -> 1 when "STAT1"=0 and "STAT3"=0 and "STAT4"=1 and "STAT5"=0 and "TBET"=0
BCL6 0 -> 1 when "STAT1"=0 and "STAT3"=1 and "STAT4"=0 and "STAT5"=0 and "TBET"=0
BCL6 0 -> 1 when "STAT1"=0 and "STAT3"=1 and "STAT4"=1 and "TBET"=0
BCL6 0 -> 1 when "STAT1"=1 and "STAT3"=0 and "STAT5"=0 and "TBET"=0
BCL6 0 -> 1 when "STAT1"=1 and "STAT3"=1 and "STAT4"=0 and "STAT5"=0 and "TBET"=0
BCL6 0 -> 1 when "STAT1"=1 and "STAT3"=1 and "STAT4"=1 and "TBET"=0
BCL6 1 -> 0 when "STAT1"=0 and "STAT3"=0 and "STAT4"=0
BCL6 1 -> 0 when "STAT1"=0 and "STAT3"=0 and "STAT5"=1
BCL6 1 -> 0 when "STAT1"=0 and "STAT3"=0 and "STAT5"=2
BCL6 1 -> 0 when "STAT1"=0 and "STAT3"=1 and "STAT4"=0 and "STAT5"=1
BCL6 1 -> 0 when "STAT1"=0 and "STAT3"=1 and "STAT4"=0 and "STAT5"=2
BCL6 1 -> 0 when "STAT1"=1 and "STAT3"=0 and "STAT5"=1
BCL6 1 -> 0 when "STAT1"=1 and "STAT3"=0 and "STAT5"=2
BCL6 1 -> 0 when "STAT1"=1 and "STAT3"=1 and "STAT4"=0 and "STAT5"=1
BCL6 1 -> 0 when "STAT1"=1 and "STAT3"=1 and "STAT4"=0 and "STAT5"=2
BCL6 1 -> 0 when "TBET"=1
CD28 0 -> 1 when "APC"=1
CD28 1 -> 0 when "APC"=0
CGC 0 -> 1
FOXP3 0 -> 1 when "NFAT"=1 and "RORGT"=0 and "SMAD3"=1 and "STAT1"=0 and "STAT3"=1 and "STAT5"=1 and "STAT6"=0
FOXP3 0 -> 1 when "NFAT"=1 and "RORGT"=0 and "SMAD3"=1 and "STAT1"=0 and "STAT3"=1 and "STAT5"=2 and "STAT6"=0
FOXP3 0 -> 1 when "NFAT"=1 and "SMAD3"=1 and "STAT1"=0 and "STAT3"=0 and "STAT5"=1 and "STAT6"=0
FOXP3 0 -> 1 when "NFAT"=1 and "SMAD3"=1 and "STAT1"=0 and "STAT3"=0 and "STAT5"=2 and "STAT6"=0
FOXP3 1 -> 0 when "NFAT"=0
FOXP3 1 -> 0 when "STAT5"=0
FOXP3 1 -> 0 when "STAT6"=1
GATA3 0 -> 1 when "BCL6"=0 and "IL25R"=1 and "IL29R"=0 and "PU1"=0 and "TBET"=0
GATA3 0 -> 1 when "BCL6"=0 and "IL29R"=0 and "PU1"=0 and "STAT6"=1 and "TBET"=0
GATA3 1 -> 0 when "BCL6"=1
GATA3 1 -> 0 when "IL29R"=1
GATA3 1 -> 0 when "PU1"=1
GP130 0 -> 1
IFNAR 0 -> 1 when "IFNAR1"=1 and "IFNAR2"=1 and "IFNA_e"=1
IFNAR 0 -> 1 when "IFNAR1"=1 and "IFNAR2"=1 and "IFNB_e"=1
IFNAR 1 -> 0 when "IFNAR1"=0
IFNAR 1 -> 0 when "IFNAR2"=0
IFNAR 1 -> 0 when "IFNA_e"=0 and "IFNB_e"=0
IFNAR1 0 -> 1
IFNAR2 0 -> 1
IFNG 0 -> 1 when "FOXP3"=0 and "IL18R"=1 and "NFAT"=1 and "RUNX3"=0 and "STAT4"=0 and "TBET"=1 and "proliferation"=1
IFNG 0 -> 1 when "FOXP3"=0 and "IL18R"=1 and "NFAT"=1 and "STAT4"=0 and "TBET"=0 and "proliferation"=1
IFNG 0 -> 1 when "FOXP3"=0 and "NFAT"=1 and "RUNX3"=0 and "STAT4"=1 and "TBET"=1 and "proliferation"=1
IFNG 0 -> 1 when "FOXP3"=0 and "NFAT"=1 and "RUNX3"=1 and "TBET"=1 and "proliferation"=1
IFNG 0 -> 1 when "FOXP3"=0 and "NFAT"=1 and "STAT4"=1 and "TBET"=0 and "proliferation"=1
IFNG 1 -> 0 when "FOXP3"=1
IFNG 1 -> 0 when "IL18R"=0 and "RUNX3"=0 and "STAT4"=0
IFNG 1 -> 0 when "IL18R"=0 and "RUNX3"=1 and "STAT4"=0 and "TBET"=0
IFNG 1 -> 0 when "NFAT"=0
IFNG 1 -> 0 when "proliferation"=0
IFNGR 0 -> 1 when "IFNG"=0 and "IFNGR1"=1 and "IFNGR2"=1 and "IFNG_e"=1
IFNGR 0 -> 1 when "IFNG"=1 and "IFNGR1"=1 and "IFNGR2"=1
IFNGR 1 -> 0 when "IFNG"=0 and "IFNG_e"=0
IFNGR 1 -> 0 when "IFNGR1"=0
IFNGR 1 -> 0 when "IFNGR2"=0
IFNGR1 0 -> 1
IFNGR2 0 -> 1
IKB 0 -> 1 when "TCR"=0
IKB 1 -> 0 when "TCR"=1
IL10 0 -> 1 when "GATA3"=0 and "IL18R"=0 and "IL33R"=0 and "IRF1"=0 and "NFAT"=1 and "STAT3"=0 and "STAT4"=0 and "cMAF"=1 and "proliferation"=1
IL10 0 -> 1 when "GATA3"=1 and "IL18R"=0 and "IL33R"=0 and "IRF1"=0 and "NFAT"=1 and "STAT3"=0 and "STAT4"=0 and "proliferation"=1
IL10 0 -> 1 when "IL18R"=0 and "IL33R"=0 and "IRF1"=1 and "NFAT"=1 and "STAT3"=0 and "STAT4"=0 and "proliferation"=1
IL10 0 -> 1 when "IL18R"=0 and "IL33R"=0 and "NFAT"=1 and "STAT3"=1 and "STAT4"=0 and "proliferation"=1
IL10 0 -> 1 when "IL18R"=0 and "IL33R"=0 and "NFAT"=1 and "STAT4"=1 and "proliferation"=1
IL10 1 -> 0 when "GATA3"=0 and "IL18R"=1 and "IRF1"=0 and "STAT3"=0 and "STAT4"=0
IL10 1 -> 0 when "GATA3"=0 and "IL18R"=1 and "IRF1"=0 and "STAT3"=1 and "STAT4"=0
IL10 1 -> 0 when "GATA3"=0 and "IL33R"=1 and "IRF1"=0 and "STAT3"=0 and "STAT4"=0
IL10 1 -> 0 when "GATA3"=0 and "IL33R"=1 and "IRF1"=0 and "STAT3"=1 and "STAT4"=0
IL10 1 -> 0 when "GATA3"=0 and "IRF1"=0 and "STAT3"=0 and "STAT4"=0 and "cMAF"=0
IL10 1 -> 0 when "GATA3"=1 and "IL18R"=1 and "IRF1"=0 and "STAT4"=0
IL10 1 -> 0 when "GATA3"=1 and "IL33R"=1 and "IRF1"=0 and "STAT4"=0
IL10 1 -> 0 when "IL18R"=1 and "IRF1"=1 and "STAT4"=0
IL10 1 -> 0 when "IL18R"=1 and "STAT4"=1
IL10 1 -> 0 when "IL33R"=1 and "IRF1"=1 and "STAT4"=0
IL10 1 -> 0 when "IL33R"=1 and "STAT4"=1
IL10 1 -> 0 when "NFAT"=0
IL10 1 -> 0 when "proliferation"=0
IL10R 0 -> 1 when "IL10"=0 and "IL10RA"=1 and "IL10RB"=1 and "IL10_e"=1
IL10R 0 -> 1 when "IL10"=1 and "IL10RA"=1 and "IL10RB"=1
IL10R 1 -> 0 when "IL10"=0 and "IL10_e"=0
IL10R 1 -> 0 when "IL10RA"=0
IL10R 1 -> 0 when "IL10RB"=0
IL10RA 0 -> 1
IL10RB 0 -> 1
IL12R 0 -> 1 when "IL12RB1"=1 and "IL12RB2"=1 and "IL12_e"=1
IL12R 1 -> 0 when "IL12RB1"=0
IL12R 1 -> 0 when "IL12RB2"=0
IL12R 1 -> 0 when "IL12_e"=0
IL12RB1 0 -> 1
IL12RB2 0 -> 1 when "STAT6"=0
IL12RB2 1 -> 0 when "STAT6"=1
IL13 0 -> 1 when "FOXP3"=0 and "GATA3"=1 and "IL33R"=0 and "NFAT"=1 and "proliferation"=1
IL13 0 -> 1 when "FOXP3"=0 and "IL33R"=0 and "NFAT"=1 and "cMAF"=1 and "proliferation"=1
IL13 0 -> 1 when "FOXP3"=0 and "IL33R"=1 and "NFAT"=1 and "proliferation"=1
IL13 1 -> 0 when "FOXP3"=1
IL13 1 -> 0 when "GATA3"=0 and "IL33R"=0 and "cMAF"=0
IL13 1 -> 0 when "NFAT"=0
IL13 1 -> 0 when "proliferation"=0
IL15R 0 -> 1 when "CGC"=1 and "IL15RA"=1 and "IL15_e"=1 and "IL2RB"=1
IL15R 1 -> 0 when "CGC"=0
IL15R 1 -> 0 when "IL15RA"=0
IL15R 1 -> 0 when "IL15_e"=0
IL15R 1 -> 0 when "IL2RB"=0
IL15R 2 -> 1
IL15RA 0 -> 1
IL17 0 -> 1 when "FOXP3"=0 and "NFAT"=1 and "NFKB"=1 and "RORGT"=1 and "STAT3"=1 and "STAT5"=1 and "proliferation"=1
IL17 0 -> 1 when "FOXP3"=0 and "NFAT"=1 and "NFKB"=1 and "RORGT"=1 and "STAT3"=1 and "STAT5"=2 and "proliferation"=1
IL17 0 -> 1 when "FOXP3"=1 and "NFAT"=1 and "NFKB"=1 and "RORGT"=1 and "STAT1"=0 and "STAT3"=1 and "STAT5"=1 and "STAT6"=1 and "proliferation"=1
IL17 0 -> 1 when "FOXP3"=1 and "NFAT"=1 and "NFKB"=1 and "RORGT"=1 and "STAT1"=0 and "STAT3"=1 and "STAT5"=2 and "STAT6"=1 and "proliferation"=1
IL17 0 -> 1 when "FOXP3"=1 and "NFAT"=1 and "NFKB"=1 and "RORGT"=1 and "STAT3"=1 and "STAT5"=1 and "STAT6"=0 and "proliferation"=1
IL17 0 -> 1 when "FOXP3"=1 and "NFAT"=1 and "NFKB"=1 and "RORGT"=1 and "STAT3"=1 and "STAT5"=2 and "STAT6"=0 and "proliferation"=1
IL17 0 -> 1 when "NFAT"=1 and "NFKB"=1 and "RORGT"=1 and "STAT3"=1 and "STAT5"=0 and "proliferation"=1
IL17 1 -> 0 when "FOXP3"=1 and "STAT1"=1 and "STAT5"=1 and "STAT6"=1
IL17 1 -> 0 when "FOXP3"=1 and "STAT1"=1 and "STAT5"=2 and "STAT6"=1
IL17 1 -> 0 when "NFAT"=0
IL17 1 -> 0 when "NFKB"=0
IL17 1 -> 0 when "RORGT"=0
IL17 1 -> 0 when "STAT3"=0
IL17 1 -> 0 when "proliferation"=0
IL17RB 0 -> 1
IL18R 0 -> 1 when "IL18RA"=1 and "IL18RAP"=1 and "IL18_e"=1 and "STAT4"=1
IL18R 1 -> 0 when "IL18RA"=0
IL18R 1 -> 0 when "IL18RAP"=0
IL18R 1 -> 0 when "IL18_e"=0
IL18R 1 -> 0 when "STAT4"=0
IL18RA 0 -> 1
IL18RAP 0 -> 1
IL1R 0 -> 1 when "IL1A_e"=0 and "IL1B_e"=1 and "IL1R1"=1 and "IL1RAP"=1
IL1R 0 -> 1 when "IL1A_e"=1 and "IL1R1"=1 and "IL1RAP"=1
IL1R 1 -> 0 when "IL1A_e"=0 and "IL1B_e"=0
IL1R 1 -> 0 when "IL1R1"=0
IL1R 1 -> 0 when "IL1RAP"=0
IL1R1 0 -> 1 when "STAT3"=1
IL1R1 1 -> 0 when "STAT3"=0
IL1RAP 0 -> 1
IL1RL2 0 -> 1
IL2 0 -> 1 when "FOXP3"=0 and "NFAT"=1 and "NFKB"=0 and "STAT5"=0
IL2 0 -> 1 when "FOXP3"=0 and "NFAT"=1 and "NFKB"=0 and "STAT5"=1 and "STAT6"=0
IL2 0 -> 1 when "FOXP3"=0 and "NFAT"=1 and "NFKB"=0 and "STAT5"=2 and "STAT6"=0
IL2 0 -> 1 when "FOXP3"=0 and "NFAT"=1 and "NFKB"=1 and "STAT5"=0 and "TBET"=1
IL2 0 -> 1 when "FOXP3"=0 and "NFAT"=1 and "NFKB"=1 and "STAT5"=1 and "STAT6"=0 and "TBET"=1
IL2 0 -> 1 when "FOXP3"=0 and "NFAT"=1 and "NFKB"=1 and "STAT5"=2 and "STAT6"=0 and "TBET"=1
IL2 0 -> 1 when "FOXP3"=0 and "NFKB"=1 and "STAT5"=0 and "TBET"=0
IL2 0 -> 1 when "FOXP3"=0 and "NFKB"=1 and "STAT5"=1 and "STAT6"=0 and "TBET"=0
IL2 0 -> 1 when "FOXP3"=0 and "NFKB"=1 and "STAT5"=2 and "STAT6"=0 and "TBET"=0
IL2 1 -> 0 when "FOXP3"=1 and "NFKB"=0 and "STAT5"=0
IL2 1 -> 0 when "FOXP3"=1 and "NFKB"=0 and "STAT5"=1
IL2 1 -> 0 when "FOXP3"=1 and "NFKB"=0 and "STAT5"=2
IL2 1 -> 0 when "FOXP3"=1 and "NFKB"=1 and "STAT5"=0 and "TBET"=0
IL2 1 -> 0 when "FOXP3"=1 and "NFKB"=1 and "STAT5"=0 and "TBET"=1
IL2 1 -> 0 when "FOXP3"=1 and "NFKB"=1 and "STAT5"=1 and "TBET"=0
IL2 1 -> 0 when "FOXP3"=1 and "NFKB"=1 and "STAT5"=1 and "TBET"=1
IL2 1 -> 0 when "FOXP3"=1 and "NFKB"=1 and "STAT5"=2 and "TBET"=0
IL2 1 -> 0 when "FOXP3"=1 and "NFKB"=1 and "STAT5"=2 and "TBET"=1
IL2 1 -> 0 when "NFAT"=0 and "NFKB"=0 and "STAT5"=0
IL2 1 -> 0 when "NFAT"=0 and "NFKB"=0 and "STAT5"=1
IL2 1 -> 0 when "NFAT"=0 and "NFKB"=0 and "STAT5"=2
IL2 1 -> 0 when "NFAT"=0 and "NFKB"=1 and "STAT5"=0 and "TBET"=1
IL2 1 -> 0 when "NFAT"=0 and "NFKB"=1 and "STAT5"=1 and "TBET"=1
IL2 1 -> 0 when "NFAT"=0 and "NFKB"=1 and "STAT5"=2 and "TBET"=1
IL2 1 -> 0 when "NFKB"=0 and "STAT5"=1 and "STAT6"=1
IL2 1 -> 0 when "NFKB"=0 and "STAT5"=2 and "STAT6"=1
IL2 1 -> 0 when "NFKB"=1 and "STAT5"=1 and "STAT6"=1 and "TBET"=0
IL2 1 -> 0 when "NFKB"=1 and "STAT5"=1 and "STAT6"=1 and "TBET"=1
IL2 1 -> 0 when "NFKB"=1 and "STAT5"=2 and "STAT6"=1 and "TBET"=0
IL2 1 -> 0 when "NFKB"=1 and "STAT5"=2 and "STAT6"=1 and "TBET"=1
IL21 0 -> 1 when "NFAT"=1 and "STAT3"=0 and "STAT4"=0 and "cMAF"=1 and "proliferation"=1
IL21 0 -> 1 when "NFAT"=1 and "STAT3"=0 and "STAT4"=1 and "proliferation"=1
IL21 0 -> 1 when "NFAT"=1 and "STAT3"=1 and "proliferation"=1
IL21 1 -> 0 when "NFAT"=0
IL21 1 -> 0 when "STAT3"=0 and "STAT4"=0 and "cMAF"=0
IL21 1 -> 0 when "proliferation"=0
IL21R 0 -> 1 when "CGC"=1 and "GP130"=1 and "IL21"=1
IL21R 0 -> 1 when "CGC"=1 and "GP130"=1 and "IL21_e"=1
IL21R 1 -> 0 when "CGC"=0
IL21R 1 -> 0 when "GP130"=0
IL21R 1 -> 0 when "IL21"=0 and "IL21_e"=0
IL22 0 -> 1 when "NFAT"=1 and "STAT1"=0 and "STAT3"=1 and "cMAF"=0 and "proliferation"=1
IL22 0 -> 1 when "NFAT"=1 and "STAT1"=1 and "cMAF"=0 and "proliferation"=1
IL22 1 -> 0 when "NFAT"=0
IL22 1 -> 0 when "STAT1"=0 and "STAT3"=0
IL22 1 -> 0 when "cMAF"=1
IL22 1 -> 0 when "proliferation"=0
IL23R 0 -> 1 when "GP130"=1 and "IL12RB1"=1 and "IL23_e"=1 and "RORGT"=1 and "STAT3"=1
IL23R 1 -> 0 when "GP130"=0
IL23R 1 -> 0 when "IL12RB1"=0
IL23R 1 -> 0 when "IL23_e"=0
IL23R 1 -> 0 when "RORGT"=0
IL23R 1 -> 0 when "STAT3"=0
IL24 0 -> 1 when "NFAT"=1 and "STAT6"=1 and "proliferation"=1
IL24 1 -> 0 when "NFAT"=0
IL24 1 -> 0 when "STAT6"=0
IL24 1 -> 0 when "proliferation"=0
IL25 0 -> 1 when "GATA3"=1 and "NFAT"=1 and "proliferation"=1
IL25 1 -> 0 when "GATA3"=0
IL25 1 -> 0 when "NFAT"=0
IL25 1 -> 0 when "proliferation"=0
IL25R 0 -> 1 when "IL17RB"=1 and "IL25"=1
IL25R 0 -> 1 when "IL17RB"=1 and "IL25_e"=1
IL25R 1 -> 0 when "IL17RB"=0
IL25R 1 -> 0 when "IL25"=0 and "IL25_e"=0
IL27R 0 -> 1 when "GP130"=1 and "IL27RA"=1 and "IL27_e"=1
IL27R 1 -> 0 when "GP130"=0
IL27R 1 -> 0 when "IL27RA"=0
IL27R 1 -> 0 when "IL27_e"=0
IL27RA 0 -> 1
IL28RA 0 -> 1
IL29R 0 -> 1 when "IL10RB"=1 and "IL28RA"=1 and "IL29_e"=1
IL29R 1 -> 0 when "IL10RB"=0
IL29R 1 -> 0 when "IL28RA"=0
IL29R 1 -> 0 when "IL29_e"=0
IL2R 0 -> 1 when "CGC"=1 and "IL2"=0 and "IL2RB"=1 and "IL2_e"=1
IL2R 0 -> 1 when "CGC"=1 and "IL2"=1 and "IL2RB"=1
IL2R 1 -> 0 when "CGC"=0
IL2R 1 -> 0 when "IL2"=0 and "IL2_e"=0
IL2R 1 -> 0 when "IL2RB"=0
IL2R 1 -> 2 when "CGC"=1 and "IL2"=0 and "IL2RA"=1 and "IL2RB"=1 and "IL2_e"=1
IL2R 1 -> 2 when "CGC"=1 and "IL2"=1 and "IL2RA"=1 and "IL2RB"=1
IL2R 2 -> 1 when "CGC"=0
IL2R 2 -> 1 when "IL2"=0 and "IL2_e"=0
IL2R 2 -> 1 when "IL2RA"=0
IL2R 2 -> 1 when "IL2RB"=0
IL2RA 0 -> 1 when "FOXP3"=0 and "NFAT"=1 and "NFKB"=1
IL2RA 0 -> 1 when "FOXP3"=0 and "NFAT"=1 and "SMAD3"=1
IL2RA 0 -> 1 when "FOXP3"=0 and "NFAT"=1 and "STAT5"=1
IL2RA 0 -> 1 when "FOXP3"=0 and "NFAT"=1 and "STAT5"=2
IL2RA 0 -> 1 when "FOXP3"=1 and "NFAT"=1
IL2RA 1 -> 0 when "FOXP3"=0 and "NFKB"=0 and "SMAD3"=0 and "STAT5"=0
IL2RA 1 -> 0 when "NFAT"=0
IL2RB 0 -> 1
IL3 0 -> 1 when "GATA3"=1 and "NFAT"=1 and "proliferation"=1
IL3 1 -> 0 when "GATA3"=0
IL3 1 -> 0 when "NFAT"=0
IL3 1 -> 0 when "proliferation"=0
IL31 0 -> 1 when "NFAT"=1 and "STAT6"=1 and "proliferation"=1
IL31 1 -> 0 when "NFAT"=0
IL31 1 -> 0 when "STAT6"=0
IL31 1 -> 0 when "proliferation"=0
IL33R 0 -> 1 when "IL1RAP"=1 and "IL33_e"=1 and "ST2"=1
IL33R 1 -> 0 when "IL1RAP"=0
IL33R 1 -> 0 when "IL33_e"=0
IL33R 1 -> 0 when "ST2"=0
IL35 0 -> 1 when "FOXP3"=1 and "NFAT"=1 and "proliferation"=1
IL35 1 -> 0 when "FOXP3"=0
IL35 1 -> 0 when "NFAT"=0
IL35 1 -> 0 when "proliferation"=0
IL36R 0 -> 1 when "IL1RAP"=1 and "IL1RL2"=1 and "IL36_e"=1
IL36R 1 -> 0 when "IL1RAP"=0
IL36R 1 -> 0 when "IL1RL2"=0
IL36R 1 -> 0 when "IL36_e"=0
IL4 0 -> 1 when "FOXP3"=0 and "GATA3"=1 and "IRF1"=0 and "NFAT"=1 and "RUNX3"=0 and "STAT5"=0 and "TBET"=1 and "cMAF"=1 and "proliferation"=1
IL4 0 -> 1 when "FOXP3"=0 and "GATA3"=1 and "IRF1"=0 and "NFAT"=1 and "RUNX3"=0 and "STAT5"=1 and "TBET"=1 and "proliferation"=1
IL4 0 -> 1 when "FOXP3"=0 and "GATA3"=1 and "IRF1"=0 and "NFAT"=1 and "RUNX3"=0 and "STAT5"=2 and "TBET"=1 and "proliferation"=1
IL4 0 -> 1 when "FOXP3"=0 and "GATA3"=1 and "IRF1"=0 and "NFAT"=1 and "STAT5"=0 and "TBET"=0 and "cMAF"=1 and "proliferation"=1
IL4 0 -> 1 when "FOXP3"=0 and "GATA3"=1 and "IRF1"=0 and "NFAT"=1 and "STAT5"=1 and "TBET"=0 and "proliferation"=1
IL4 0 -> 1 when "FOXP3"=0 and "GATA3"=1 and "IRF1"=0 and "NFAT"=1 and "STAT5"=2 and "TBET"=0 and "proliferation"=1
IL4 1 -> 0 when "FOXP3"=1 and "STAT5"=0 and "TBET"=0
IL4 1 -> 0 when "FOXP3"=1 and "STAT5"=0 and "TBET"=1
IL4 1 -> 0 when "FOXP3"=1 and "STAT5"=1 and "TBET"=0
IL4 1 -> 0 when "FOXP3"=1 and "STAT5"=1 and "TBET"=1
IL4 1 -> 0 when "FOXP3"=1 and "STAT5"=2 and "TBET"=0
IL4 1 -> 0 when "FOXP3"=1 and "STAT5"=2 and "TBET"=1
IL4 1 -> 0 when "GATA3"=0 and "STAT5"=0 and "TBET"=0
IL4 1 -> 0 when "GATA3"=0 and "STAT5"=0 and "TBET"=1
IL4 1 -> 0 when "GATA3"=0 and "STAT5"=1 and "TBET"=0
IL4 1 -> 0 when "GATA3"=0 and "STAT5"=1 and "TBET"=1
IL4 1 -> 0 when "GATA3"=0 and "STAT5"=2 and "TBET"=0
IL4 1 -> 0 when "GATA3"=0 and "STAT5"=2 and "TBET"=1
IL4 1 -> 0 when "IRF1"=1 and "STAT5"=0 and "TBET"=0
IL4 1 -> 0 when "IRF1"=1 and "STAT5"=0 and "TBET"=1
IL4 1 -> 0 when "IRF1"=1 and "STAT5"=1 and "TBET"=0
IL4 1 -> 0 when "IRF1"=1 and "STAT5"=1 and "TBET"=1
IL4 1 -> 0 when "IRF1"=1 and "STAT5"=2 and "TBET"=0
IL4 1 -> 0 when "IRF1"=1 and "STAT5"=2 and "TBET"=1
IL4 1 -> 0 when "NFAT"=0 and "STAT5"=0 and "TBET"=0
IL4 1 -> 0 when "NFAT"=0 and "STAT5"=0 and "TBET"=1
IL4 1 -> 0 when "NFAT"=0 and "STAT5"=1 and "TBET"=0
IL4 1 -> 0 when "NFAT"=0 and "STAT5"=1 and "TBET"=1
IL4 1 -> 0 when "NFAT"=0 and "STAT5"=2 and "TBET"=0
IL4 1 -> 0 when "NFAT"=0 and "STAT5"=2 and "TBET"=1
IL4 1 -> 0 when "RUNX3"=1 and "STAT5"=0 and "TBET"=1
IL4 1 -> 0 when "RUNX3"=1 and "STAT5"=1 and "TBET"=1
IL4 1 -> 0 when "RUNX3"=1 and "STAT5"=2 and "TBET"=1
IL4 1 -> 0 when "STAT5"=0 and "TBET"=0 and "cMAF"=0
IL4 1 -> 0 when "STAT5"=0 and "TBET"=1 and "cMAF"=0
IL4 1 -> 0 when "proliferation"=0
IL4R 0 -> 1 when "CGC"=1 and "IL4"=0 and "IL4RA"=1 and "IL4_e"=1
IL4R 0 -> 1 when "CGC"=1 and "IL4"=1 and "IL4RA"=1
IL4R 1 -> 0 when "CGC"=0
IL4R 1 -> 0 when "IL4"=0 and "IL4_e"=0
IL4R 1 -> 0 when "IL4RA"=0
IL4RA 0 -> 1
IL5 0 -> 1 when "FOXP3"=0 and "GATA3"=1 and "IL33R"=0 and "NFAT"=1 and "proliferation"=1
IL5 0 -> 1 when "FOXP3"=0 and "IL33R"=0 and "NFAT"=1 and "cMAF"=1 and "proliferation"=1
IL5 0 -> 1 when "FOXP3"=0 and "IL33R"=1 and "NFAT"=1 and "proliferation"=1
IL5 1 -> 0 when "FOXP3"=1
IL5 1 -> 0 when "GATA3"=0 and "IL33R"=0 and "cMAF"=0
IL5 1 -> 0 when "NFAT"=0
IL5 1 -> 0 when "proliferation"=0
IL6 0 -> 1 when "NFAT"=1 and "STAT3"=1 and "proliferation"=1
IL6 1 -> 0 when "NFAT"=0
IL6 1 -> 0 when "STAT3"=0
IL6 1 -> 0 when "proliferation"=0
IL6R 0 -> 1 when "GP130"=1 and "IL6"=0 and "IL6RA"=1 and "IL6_e"=1
IL6R 0 -> 1 when "GP130"=1 and "IL6"=1 and "IL6RA"=1
IL6R 1 -> 0 when "GP130"=0
IL6R 1 -> 0 when "IL6"=0 and "IL6_e"=0
IL6R 1 -> 0 when "IL6RA"=0
IL6RA 0 -> 1
IL9 0 -> 1 when "IL33R"=0 and "NFAT"=0 and "NFKB"=1 and "PU1"=0 and "SMAD3"=1 and "STAT6"=1 and "proliferation"=1
IL9 0 -> 1 when "IL33R"=0 and "NFAT"=1 and "PU1"=0 and "SMAD3"=1 and "STAT6"=1 and "proliferation"=1
IL9 0 -> 1 when "IL33R"=1 and "NFAT"=0 and "NFKB"=1 and "PU1"=0 and "STAT6"=1 and "proliferation"=1
IL9 0 -> 1 when "IL33R"=1 and "NFAT"=1 and "PU1"=0 and "STAT6"=1 and "proliferation"=1
IL9 0 -> 1 when "NFAT"=0 and "NFKB"=1 and "PU1"=1 and "STAT6"=1 and "proliferation"=1
IL9 0 -> 1 when "NFAT"=1 and "PU1"=1 and "STAT6"=1 and "proliferation"=1
IL9 1 -> 0 when "IL33R"=0 and "NFAT"=0 and "NFKB"=0
IL9 1 -> 0 when "IL33R"=0 and "NFAT"=0 and "PU1"=0 and "SMAD3"=0
IL9 1 -> 0 when "IL33R"=0 and "NFAT"=1 and "PU1"=0 and "SMAD3"=0
IL9 1 -> 0 when "IL33R"=1 and "NFAT"=0 and "NFKB"=0
IL9 1 -> 0 when "STAT6"=0
IL9 1 -> 0 when "proliferation"=0
IRF1 0 -> 1 when "STAT1"=1
IRF1 1 -> 0 when "STAT1"=0
NFAT 0 -> 1 when "CD28"=1 and "TCR"=1
NFAT 1 -> 0 when "CD28"=0
NFAT 1 -> 0 when "TCR"=0
NFKB 0 -> 1 when "FOXP3"=0 and "IKB"=0
NFKB 1 -> 0 when "FOXP3"=1
NFKB 1 -> 0 when "IKB"=1
PU1 0 -> 1 when "TGFBR"=1
PU1 1 -> 0 when "TGFBR"=0
RORGT 0 -> 1 when "BCL6"=0 and "FOXP3"=0 and "STAT3"=1 and "TGFBR"=1
RORGT 1 -> 0 when "BCL6"=1
RORGT 1 -> 0 when "FOXP3"=1
RORGT 1 -> 0 when "STAT3"=0
RORGT 1 -> 0 when "TGFBR"=0
RUNX3 0 -> 1 when "TBET"=1
RUNX3 1 -> 0 when "TBET"=0
SMAD3 0 -> 1 when "TGFBR"=1
SMAD3 1 -> 0 when "TGFBR"=0
ST2 0 -> 1 when "GATA3"=1
ST2 1 -> 0 when "GATA3"=0
STAT1 0 -> 1 when "IFNAR"=1
STAT1 0 -> 1 when "IFNGR"=1
STAT1 0 -> 1 when "IL27R"=1
STAT1 1 -> 0 when "IFNAR"=0 and "IFNGR"=0 and "IL27R"=0
STAT3 0 -> 1 when "IL1R"=1
STAT3 0 -> 1 when "IL21R"=1
STAT3 0 -> 1 when "IL23R"=1
STAT3 0 -> 1 when "IL27R"=1
STAT3 0 -> 1 when "IL6R"=1
STAT3 1 -> 0 when "IL1R"=0 and "IL21R"=0 and "IL23R"=0 and "IL27R"=0 and "IL6R"=0
STAT4 0 -> 1 when "GATA3"=0 and "IL12R"=1
STAT4 1 -> 0 when "GATA3"=1
STAT4 1 -> 0 when "IL12R"=0
STAT5 0 -> 1 when "IL15R"=1
STAT5 0 -> 1 when "IL15R"=2
STAT5 0 -> 1 when "IL2R"=1
STAT5 0 -> 1 when "IL2R"=2
STAT5 1 -> 0 when "IL15R"=0 and "IL2R"=0
STAT5 1 -> 2 when "IL2R"=2
STAT5 2 -> 1 when "IL2R"=0
STAT5 2 -> 1 when "IL2R"=1
STAT6 0 -> 1 when "IL4R"=1
STAT6 1 -> 0 when "IL4R"=0
TBET 0 -> 1 when "BCL6"=0 and "IL36R"=0 and "RORGT"=0 and "STAT1"=1
TBET 0 -> 1 when "BCL6"=0 and "IL36R"=1 and "RORGT"=0
TBET 1 -> 0 when "BCL6"=1
TBET 1 -> 0 when "RORGT"=1
TCR 0 -> 1 when "APC"=1
TCR 1 -> 0 when "APC"=0
TGFB 0 -> 1 when "FOXP3"=1 and "NFAT"=1 and "proliferation"=1
TGFB 1 -> 0 when "FOXP3"=0
TGFB 1 -> 0 when "NFAT"=0
TGFB 1 -> 0 when "proliferation"=0
TGFBR 0 -> 1 when "TGFB"=1
TGFBR 0 -> 1 when "TGFB_e"=1
TGFBR 1 -> 0 when "TGFB"=0 and "TGFB_e"=0
cMAF 0 -> 1 when "STAT3"=1 and "TGFBR"=1
cMAF 1 -> 0 when "STAT3"=0
cMAF 1 -> 0 when "TGFBR"=0
proliferation 0 -> 1 when "STAT5"=2
initial_context "APC"=0	"BCL6"=0	"CD28"=0	"CGC"=0	"FOXP3"=0	"GATA3"=0	"GP130"=0	"IFNAR"=0	"IFNAR1"=0	"IFNAR2"=0	"IFNA_e"=0	"IFNB_e"=0	"IFNG"=1	"IFNGR"=0	"IFNGR1"=0	"IFNGR2"=0	"IFNG_e"=0	"IKB"=0	"IL10"=0	"IL10R"=0	"IL10RA"=0	"IL10RB"=0	"IL10_e"=0	"IL12R"=0	"IL12RB1"=0	"IL12RB2"=0	"IL12_e"=0	"IL13"=0	"IL15R"=0	"IL15RA"=0	"IL15_e"=0	"IL17"=0	"IL17RB"=0	"IL18R"=0	"IL18RA"=0	"IL18RAP"=0	"IL18_e"=0	"IL1A_e"=0	"IL1B_e"=0	"IL1R"=0	"IL1R1"=0	"IL1RAP"=0	"IL1RL2"=0	"IL2"=1	"IL21"=0	"IL21R"=0	"IL21_e"=0	"IL22"=0	"IL23R"=0	"IL23_e"=0
[truncated: 51 more columns]
