# Supplementary material for: Identification of bifurcation transitions in biological regulatory networks using Answer-Set Programming
Source: Algorithms Mol Biol. 2017 Jul 20;12:19. doi: 10.1186/s13015-017-0110-3 (PMC5520421; doi:10.1186/s13015-017-0110-3)
Supplement: Supplementary file 2 — Additional file 2. Models and scripts. Archive containing the model and scripts used for the experiments. Available at https://www.lri.fr/~pauleve/additional_file_2.zip. [file 13015_2017_110_MOESM2_ESM.zip › models/article.an]

a [0, 1, 2]
b [0, 1]
c [0, 1, 2]
d [0]

c 0 -> 1 when a=1
c 1 -> 2 when b=0
c 1 -> 0 when b=1

b 0 -> 1
b 1 -> 0 when a=0

a 0 -> 1 when b=0
a 1 -> 0

a 0 -> 2 when c=0 and b=0
