# Supplementary material for: Identification of bifurcation transitions in biological regulatory networks using Answer-Set Programming
Source: Algorithms Mol Biol. 2017 Jul 20;12:19. doi: 10.1186/s13015-017-0110-3 (PMC5520421; doi:10.1186/s13015-017-0110-3)
Supplement: Supplementary file 2 — Additional file 2. Models and scripts. Archive containing the model and scripts used for the experiments. Available at https://www.lri.fr/~pauleve/additional_file_2.zip. [file 13015_2017_110_MOESM2_ESM.zip › models/phageLambda4.an]

"CI" [0, 1, 2]
"CII" [0, 1]
"Cro" [0, 1, 2, 3]
"N" [0, 1]

"CI" 0 -> 1 when "CII"=1
"CI" 0 -> 1 when "Cro"=0
"CI" 1 -> 0 when "CII"=0 and "Cro"=1
"CI" 1 -> 0 when "CII"=0 and "Cro"=2
"CI" 1 -> 0 when "CII"=0 and "Cro"=3
"CI" 1 -> 2 when "CII"=1
"CI" 1 -> 2 when "Cro"=0
"CI" 2 -> 1 when "CII"=0 and "Cro"=1
"CI" 2 -> 1 when "CII"=0 and "Cro"=2
"CI" 2 -> 1 when "CII"=0 and "Cro"=3
"CII" 0 -> 1 when "CI"=0 and "Cro"=0 and "N"=1
"CII" 0 -> 1 when "CI"=0 and "Cro"=1 and "N"=1
"CII" 0 -> 1 when "CI"=0 and "Cro"=2 and "N"=1
"CII" 0 -> 1 when "CI"=1 and "Cro"=0 and "N"=1
"CII" 0 -> 1 when "CI"=1 and "Cro"=1 and "N"=1
"CII" 0 -> 1 when "CI"=1 and "Cro"=2 and "N"=1
"CII" 1 -> 0 when "CI"=0 and "Cro"=3
"CII" 1 -> 0 when "CI"=1 and "Cro"=3
"CII" 1 -> 0 when "CI"=2
"CII" 1 -> 0 when "N"=0
"Cro" 0 -> 1 when "CI"=0
"Cro" 0 -> 1 when "CI"=1
"Cro" 1 -> 0 when "CI"=2
"Cro" 1 -> 2 when "CI"=0
"Cro" 1 -> 2 when "CI"=1
"Cro" 2 -> 1 when "CI"=2
"Cro" 2 -> 3 when "CI"=0
"Cro" 2 -> 3 when "CI"=1
"Cro" 3 -> 2
"N" 0 -> 1 when "CI"=0 and "Cro"=0
"N" 0 -> 1 when "CI"=0 and "Cro"=1
"N" 1 -> 0 when "CI"=1
"N" 1 -> 0 when "CI"=2
"N" 1 -> 0 when "Cro"=2
"N" 1 -> 0 when "Cro"=3

initial_context "CI"=0, "CII"=0, "Cro"=0, "N"=0
